# Supplementary material for: Anti-Inflammatory, Antimicrobial, Antioxidant and Photoprotective Investigation of Red Propolis Extract as Sunscreen Formulation in Polawax Cream
Source: Int J Mol Sci. 2023 Mar 7;24(6):5112. doi: 10.3390/ijms24065112 (PMC10049182; doi:10.3390/ijms24065112)
Supplement: Supplementary file 1 [file ijms-24-05112-s001.zip]

Archive with 1 entries (1 files):
- ijms-2252117-supplementary.pdf
